# Supplementary material for: Exploring the Association of Burning Mouth Syndrome with Depressive and Anxiety Disorders in Middle-Aged and Older Adults: A Systematic Review
Source: J Pers Med. 2023 Jun 19;13(6):1014. doi: 10.3390/jpm13061014 (PMC10305447; doi:10.3390/jpm13061014)
Supplement: Supplementary file 1 [file jpm-13-01014-s001.zip]

Archive with 1 entries (1 files):
- jpm-2396317-supplementary.pdf
